# Supplementary material for: Identification of a Novel Antibacterial Function of Mammalian Calreticulin
Source: Biomolecules. 2025 Jul 4;15(7):966. doi: 10.3390/biom15070966 (PMC12292289; doi:10.3390/biom15070966)
Supplement: Supplementary file 1 [file biomolecules-15-00966-s001.zip]

Archive with 1 entries (1 files):
- biomolecules-3722123-supplementary.pdf
